# Supplementary material for: An Autologous Human Adipose Stem Cell-Derived 3D Osteogenic Implant for Bone Grafting: From Development to First-in-Human Experience
Source: J Clin Med. 2025 Sep 12;14(18):6436. doi: 10.3390/jcm14186436 (PMC12470636; doi:10.3390/jcm14186436)
Supplement: Supplementary file 1 [file jcm-14-06436-s001.zip]

Archive with 1 entries (1 files):
- jcm-3790383-supplementary.pdf
